# Supplementary material for: Synthesis of Jicama (Pachyrhizus erosus) Starch Particles by Electrospraying: Effect of the Hydrolysis Degree
Source: Polymers (Basel). 2025 Jul 29;17(15):2069. doi: 10.3390/polym17152069 (PMC12349585; doi:10.3390/polym17152069)
Supplement: Supplementary file 1 [file polymers-17-02069-s001.zip]

Archive with 1 entries (1 files):
- polymers-3727265-supplementary.pdf
